# Supplementary material for: Post-weaning shifts in microbiome composition and metabolism revealed by over 25 000 pig gut metagenome-assembled genomes
Source: Microb Genom. 2021 Aug 9;7(8):000501. doi: 10.1099/mgen.0.000501 (PMC8549361; doi:10.1099/mgen.0.000501)
Supplement: Supplementary material 2 [file mgen-7-0501-s002.xlsx]

## Sheet: dbcan_hmmer_genesXgenomes
species

## Sheet: dbcan_HMMER_pvalues
group1

## Sheet: dRep_diversity
lower

## Sheet: gt_siamcat_age
fc

## Sheet: gt_siamcat_breed
fc

## Sheet: gt_siamcat_cohortsbetween
fc

## Sheet: gt_siamcat_time_major_shifts
gOTU_1

## Sheet: gt_siamcat_time_sign
fc

## Sheet: gt_siamcat_time_sub50
fc

## Sheet: gt_siamcat_time
fc

[truncated: 9 more sheets: gt_taxa_vs_Final_host_weigth, gt_taxa_vs_host_weigth, gtdb_age, gtdb_breed, gtdb_cohousing, gtdb_diversity_means_by_date, gtdb_diversity_pval_by_date, gtdb_diversity, gtdb_weight]
